# Supplementary material for: Inhibitory Mechanisms of Vine Tea Extract and Dihydromyricetin Against Escherichia coli: A Multidimensional Analysis from Cell Membrane to Protein Synthesis
Source: Foods. 2025 Jun 6;14(12):2011. doi: 10.3390/foods14122011 (PMC12192344; doi:10.3390/foods14122011)
Supplement: Supplementary file 1 [file foods-14-02011-s001.zip]

Archive with 3 entries (2 files):
- supplementary files/
- supplementary files/S1.xlsx
- supplementary files/S2.xlsx
