# Supplementary material for: Inhibitory Mechanisms of Vine Tea Extract and Dihydromyricetin Against Escherichia coli: A Multidimensional Analysis from Cell Membrane to Protein Synthesis
Source: Foods. 2025 Jun 6;14(12):2011. doi: 10.3390/foods14122011 (PMC12192344; doi:10.3390/foods14122011)
Supplement: Supplementary file 1 [file foods-14-02011-s001.zip › supplementary files/S1.xlsx]

## Sheet: Sheet1
									Normalized abundance						Raw abundance
						Highest mean condition	Lowest mean condition		Y			B24			Y			B24
Accession	Peptide count	Unique peptides	Confidence score	Anova (p)	Max fold change	Highest mean condition	Lowest mean condition	Description	1	2	3	1	2	3	1	2	3	1	2	3
P39829	8	4	52.0682	6.89e-07	3.29241	B24	Y	D-galactarate dehydratase (L-threo-forming) OS=Escherichia coli (strain K12) GN=garD PE=1 SV=2	3124.71	3112.55	3013.19	10534.7	9962.68	9958.86	3206.96	3402.54	3595.39	10674.6	10364.6	9958.86
Q46888	8	5	59.6705	2.27e-06	6.96009	B24	Y	Uncharacterized oxidoreductase YgbJ OS=Escherichia coli (strain K12) GN=ygbJ PE=3 SV=1	576.083	487.724	524.032	3681.61	3682.85	3687.04	591.246	533.165	625.284	3730.49	3831.41	3687.04
P0ACF4	7	7	67.6953	3.08e-06	3.97242	Y	B24	DNA-binding protein HU-beta OS=Escherichia coli (strain K12) GN=hupB PE=1 SV=1	22539.9	24885.5	23642.4	6145.86	6052.51	5691.94	23133.2	27204	28210.6	6227.46	6296.66	5691.94
P0AAR3	12	6	76.5558	4.08e-06	2.54991	Y	B24	Cys-tRNA(Pro)/Cys-tRNA(Cys) deacylase YbaK OS=Escherichia coli (strain K12) GN=ybaK PE=1 SV=1	21853.1	21330	20305.9	8362.51	8045.16	8490.85	22428.3	23317.3	24229.4	8473.54	8369.69	8490.85
P77243	23	11	186.395	4.63e-06	3.0385	Y	B24	2-methylcitrate dehydratase OS=Escherichia coli (strain K12) GN=prpD PE=1 SV=3	10492.2	9863.51	9373.1	3287.11	3233.7	3263.21	10768.4	10782.5	11184.2	3330.75	3364.15	3263.21
P65556	9	3	63.7499	5.15e-06	7.47723	Y	B24	Uncharacterized Nudix hydrolase YfcD OS=Escherichia coli (strain K12) GN=yfcD PE=1 SV=1	45759.5	41055.9	37258.7	5651.31	5372.8	5569.48	46964	44881	44457.7	5726.34	5589.54	5569.48
P04825	42	23	283.795	6.92e-06	3.33526	Y	B24	Aminopeptidase N OS=Escherichia coli (strain K12) GN=pepN PE=1 SV=2	66970.8	65267.7	60200.3	20129.1	18752.7	18816.4	68733.5	71348.6	71832.1	20396.4	19509.2	18816.4
P45464	11	8	69.7894	8.32e-06	3.25251	Y	B24	Penicillin-binding protein activator LpoA OS=Escherichia coli (strain K12) GN=lpoA PE=1 SV=1	15936.6	15555.7	13980.8	4616.62	4684.92	4679.43	16356.1	17005.1	16682.2	4677.91	4873.9	4679.43
P03841	12	9	83.5541	9.54e-06	2.74004	B24	Y	Maltose operon periplasmic protein OS=Escherichia coli (strain K12) GN=malM PE=3 SV=1	7682.6	7352.75	6810.01	20223.4	19760.1	19873.6	7884.82	8037.79	8125.82	20491.9	20557.2	19873.6
P52108	11	8	79.2598	1.02e-05	3.21414	B24	Y	Transcriptional regulatory protein RstA OS=Escherichia coli (strain K12) GN=rstA PE=1 SV=2	5656.67	5154.34	5533.17	18630.7	16913.6	16988.2	5805.57	5634.56	6602.28	18878	17595.9	16988.2
P36673	4	3	21.503	1.23e-05	5.6846	Y	B24	HTH-type transcriptional regulator TreR OS=Escherichia coli (strain K12) GN=treR PE=1 SV=2	791.925	842.308	727.633	127.689	151.805	135.99	812.77	920.785	868.224	129.384	157.929	135.99
P0A7D1	9	8	81.1323	1.45e-05	3.28247	Y	B24	Peptidyl-tRNA hydrolase OS=Escherichia coli (strain K12) GN=pth PE=1 SV=1	19787.2	20142.1	17363.2	5848.94	5792.62	5812.51	20308	22018.7	20718	5926.59	6026.3	5812.51
P0AEW4	5	4	41.0342	1.67e-05	2.23416	Y	B24	3',5'-cyclic adenosine monophosphate phosphodiesterase CpdA OS=Escherichia coli (strain K12) GN=cpdA PE=1 SV=1	5095.16	5112.12	4670.86	2179.86	2195.99	2283.54	5229.27	5588.41	5573.35	2208.8	2284.58	2283.54
P60566	7	5	41.23	1.67e-05	2.46743	B24	Y	Protein FixA OS=Escherichia coli (strain K12) GN=fixA PE=1 SV=1	1888.51	2076.69	2006.71	4674.72	5036.12	5024.44	1938.22	2270.18	2394.44	4736.79	5239.27	5024.44
P33025	9	6	71.275	1.75e-05	2.42013	B24	Y	Pseudouridine-5'-phosphate glycosidase OS=Escherichia coli (strain K12) GN=psuG PE=1 SV=1	9306.49	8490.48	9129.38	20721.6	22058.7	22384.9	9551.46	9281.53	10893.3	20996.8	22948.5	22384.9
P40710	5	4	28.9011	1.8e-05	3.49224	Y	B24	Lipoprotein NlpE OS=Escherichia coli (strain K12) GN=nlpE PE=1 SV=1	1050.51	1189.56	1092.04	341.705	303.031	309.412	1078.16	1300.39	1303.04	346.241	315.255	309.412
P0A9U3	24	10	157.441	1.85e-05	2.83185	Y	B24	Uncharacterized ABC transporter ATP-binding protein YbiT OS=Escherichia coli (strain K12) GN=ybiT PE=1 SV=1	74779.5	70503.7	64503.3	25078.7	24570.4	24431.9	76747.8	77072.4	76966.5	25411.7	25561.6	24431.9
P0AG99	3	3	27.7025	2.14e-05	2.19679	Y	B24	Protein-export membrane protein SecG OS=Escherichia coli (strain K12) GN=secG PE=1 SV=1	58633.1	61673.1	56110.1	25748.8	27647.4	26910.3	60176.5	67419.1	66951.6	26090.6	28762.7	26910.3
P00452	37	17	232.647	2.69e-05	3.12985	Y	B24	Ribonucleoside-diphosphate reductase 1 subunit alpha OS=Escherichia coli (strain K12) GN=nrdA PE=1 SV=2	63553.2	58321.1	53813.4	19438.1	18049.1	18645.6	65226	63754.8	64211.1	19696.2	18777.2	18645.6
P69741	8	6	76.7121	2.8e-05	4.24324	Y	B24	Hydrogenase-2 small chain OS=Escherichia coli (strain K12) GN=hybO PE=1 SV=1	17182.2	18000.9	15768.8	4412.85	3947.33	3647.64	17634.5	19678	18815.7	4471.44	4106.56	3647.64
P16456	17	14	136.956	2.98e-05	2.21402	Y	B24	Selenide, water dikinase OS=Escherichia coli (strain K12) GN=selD PE=1 SV=1	47216.9	47254	42232.2	20618	20720.6	20405.7	48459.7	51656.6	50392.2	20891.7	21556.4	20405.7
P0A9M2	14	4	117.576	3.05e-05	11.0129	Y	B24	Hypoxanthine phosphoribosyltransferase OS=Escherichia coli (strain K12) GN=hpt PE=1 SV=1	13734.6	10973.3	9659.91	940.909	1083.32	1096.47	14096.1	11995.7	11526.4	953.401	1127.02	1096.47
P46852	8	5	55.4658	3.35e-05	2.11156	B24	Y	Quercetin 2,3-dioxygenase OS=Escherichia coli (strain K12) GN=yhhW PE=1 SV=1	569.579	512.971	563.228	1148.75	1192.84	1133.58	584.571	560.764	672.053	1164	1240.96	1133.58
P0AD05	7	3	47.2633	3.88e-05	2.2928	Y	B24	Uncharacterized protein YecA OS=Escherichia coli (strain K12) GN=yecA PE=4 SV=1	33465.4	33063.1	29800.3	14568.9	13793.6	13651.1	34346.3	36143.6	35558.2	14762.3	14350	13651.1
P0ADX7	5	3	35.9621	5.04e-05	4.25021	Y	B24	Uncharacterized protein YhhA OS=Escherichia coli (strain K12) GN=yhhA PE=3 SV=1	1063.46	1085.53	901.807	246.959	255.282	215.559	1091.45	1186.67	1076.05	250.238	265.579	215.559
P46142	28	15	174.611	5.04e-05	2.46708	B24	Y	Uncharacterized protein YggM OS=Escherichia coli (strain K12) GN=yggM PE=4 SV=2	8473.2	8187.45	9327.88	20264.8	21412.3	22438.5	8696.23	8950.27	11130.2	20533.9	22276.1	22438.5
P75713	7	6	46.7886	6.21e-05	7.89551	B24	Y	(S)-ureidoglycine aminohydrolase OS=Escherichia coli (strain K12) GN=allE PE=1 SV=1	935.296	1125.55	1406.5	9300.51	8910.9	9165.09	959.915	1230.42	1678.26	9423.99	9270.36	9165.09
P32662	7	3	56.2125	6.54e-05	2.09734	Y	B24	Phosphoglycolate phosphatase OS=Escherichia coli (strain K12) GN=gph PE=1 SV=1	17962	18211.1	16655.5	8316.67	8907.68	7964.03	18434.7	19907.8	19873.6	8427.09	9267.01	7964.03
P0ADA3	3	3	18.9262	6.59e-05	3.07058	Y	B24	Murein hydrolase activator NlpD OS=Escherichia coli (strain K12) GN=nlpD PE=1 SV=1	4155.61	4290.36	3554.18	1362.89	1309.98	1235.24	4264.99	4690.08	4240.91	1380.99	1362.82	1235.24
P77690	17	9	145.789	7.71e-05	2.33214	Y	B24	UDP-4-amino-4-deoxy-L-arabinose--oxoglutarate aminotransferase OS=Escherichia coli (strain K12) GN=arnB PE=1 SV=2	29367.1	27316.3	26046.2	11028.6	11909.8	12535.4	30140.1	29861.4	31078.8	11175	12390.2	12535.4
P18775	48	37	349.608	8.31e-05	3.58388	Y	B24	Dimethyl sulfoxide reductase DmsA OS=Escherichia coli (strain K12) GN=dmsA PE=1 SV=2	27959.9	24732.2	21424.1	7055.42	6875.25	6749.79	28695.8	27036.5	25563.6	7149.09	7152.59	6749.79
P75960	5	5	46.3219	8.63e-05	3.30938	B24	Y	NAD-dependent protein deacylase OS=Escherichia coli (strain K12) GN=cobB PE=1 SV=2	4644.55	4266.71	3644.08	14304.7	13270.7	13975	4766.8	4664.23	4348.19	14494.7	13806	13975
P77739	9	7	80.909	9.09e-05	2.14782	Y	B24	Uncharacterized protein YniA OS=Escherichia coli (strain K12) GN=yniA PE=3 SV=1	21679.3	22814.9	19434.2	9855.31	9841.3	10067.8	22250	24940.5	23189.3	9986.16	10238.3	10067.8
P06960	14	5	99.8922	0.000110396	2.70311	Y	B24	Ornithine carbamoyltransferase chain F OS=Escherichia coli (strain K12) GN=argF PE=1 SV=4	11741.1	10370.3	10056	4328.35	3733.48	3838.29	12050.1	11336.4	11999	4385.82	3884.09	3838.29
P0A6L4	13	7	96.1263	0.000112903	2.60632	Y	B24	N-acetylneuraminate lyase OS=Escherichia coli (strain K12) GN=nanA PE=1 SV=2	27732.4	23529.8	23019.9	9943.6	9362.17	9195	28462.4	25722.1	27467.7	10075.6	9739.84	9195
P32669	4	4	20.3028	0.000146501	2.4005	Y	B24	Fructose-6-phosphate aldolase 2 OS=Escherichia coli (strain K12) GN=fsaB PE=1 SV=1	9735.64	10277	8363.31	3941.85	3966.44	3912.57	9991.9	11234.5	9979.25	3994.18	4126.44	3912.57
P75694	6	3	45.0833	0.00016749	2.57076	Y	B24	Uncharacterized protein YahO OS=Escherichia coli (strain K12) GN=yahO PE=3 SV=1	158412	140362	126891	57099.2	52491.3	55988.9	162582	153439	151408	57857.2	54608.8	55988.9
P63417	7	3	58.9788	0.000173024	2.53357	Y	B24	Uncharacterized N-acetyltransferase YhbS OS=Escherichia coli (strain K12) GN=yhbS PE=3 SV=1	10279.7	8937.54	8250.86	3506.15	3784.91	3550.6	10550.3	9770.24	9845.08	3552.7	3937.59	3550.6
P06992	13	10	82.031	0.000176873	4.10618	B24	Y	Ribosomal RNA small subunit methyltransferase A OS=Escherichia coli (strain K12) GN=rsmA PE=1 SV=1	2789.2	2144.63	2402.67	8934.4	9748.11	11442.5	2862.61	2344.44	2866.91	9053.02	10141.3	11442.5
P06986	11	4	74.663	0.00018154	3.95121	Y	B24	Histidinol-phosphate aminotransferase OS=Escherichia coli (strain K12) GN=hisC PE=1 SV=2	10292.5	10138.3	7707.28	2482.85	2186.53	2452.01	10563.4	11082.9	9196.46	2515.82	2274.73	2452.01
P31697	15	9	119.912	0.000186005	2.47309	Y	B24	Chaperone protein FimC OS=Escherichia coli (strain K12) GN=fimC PE=1 SV=3	9174	11566.5	10484.4	4256.6	4126.78	4242.48	9415.48	12644.1	12510.1	4313.11	4293.25	4242.48
P15078	4	3	27.1625	0.000217217	5.61951	Y	B24	Carbon starvation protein A OS=Escherichia coli (strain K12) GN=cstA PE=1 SV=3	23014.7	24124.4	15959.5	3519.63	3844.75	3864.1	23620.5	26372	19043.1	3566.36	3999.85	3864.1
P26602	9	4	51.081	0.000319692	3.5709	B24	Y	Chorismate pyruvate-lyase OS=Escherichia coli (strain K12) GN=ubiC PE=1 SV=2	8105.14	6698.33	9698.04	27600.8	30621.7	29270.1	8318.48	7322.41	11571.9	27967.2	31857	29270.1
P0A9N4	19	14	150.457	0.000341342	2.03043	Y	B24	Pyruvate formate-lyase 1-activating enzyme OS=Escherichia coli (strain K12) GN=pflA PE=1 SV=2	24400	24815	20640.5	11867.1	11456.6	11080.6	25042.3	27127	24628.6	12024.7	11918.7	11080.6
P0AFK0	21	14	140.115	0.000361674	2.52041	Y	B24	Metalloprotease PmbA OS=Escherichia coli (strain K12) GN=pmbA PE=1 SV=1	10540.6	10874.7	9015.46	3582.57	4363.81	4127.39	10818.1	11887.9	10757.4	3630.13	4539.84	4127.39
P04391	15	5	99.2129	0.000404708	2.13185	Y	B24	Ornithine carbamoyltransferase chain I OS=Escherichia coli (strain K12) GN=argI PE=1 SV=3	39401.8	34728.4	31240.9	16989.8	16032.2	16404.9	40438.9	37964	37277.2	17215.4	16678.9	16404.9
P60293	9	4	61.4128	0.000413797	10.8704	B24	Y	Chromosome partition protein MukF OS=Escherichia coli (strain K12) GN=mukF PE=1 SV=1	1846.41	1649.92	3408.25	24879.6	24997.3	25178.9	1895.01	1803.64	4066.79	25209.9	26005.7	25178.9
P0AEZ3	19	14	187.966	0.000434944	2.23291	Y	B24	Septum site-determining protein MinD OS=Escherichia coli (strain K12) GN=minD PE=1 SV=2	264023	261028	210549	112135	107285	110015	270973	285347	251231	113624	111613	110015
P0A6E6	6	4	50.0883	0.000436105	2.86437	Y	B24	ATP synthase epsilon chain OS=Escherichia coli (strain K12) GN=atpC PE=1 SV=2	14493.1	12284.6	10403.6	4421.08	4156.4	4403.16	14874.6	13429.2	12413.8	4479.78	4324.07	4403.16
P0A6C8	7	5	46.5007	0.000446532	3.75813	Y	B24	Acetylglutamate kinase OS=Escherichia coli (strain K12) GN=argB PE=1 SV=1	2705.85	2591.86	1886.59	700.093	596.948	614.63	2777.08	2833.34	2251.11	709.388	621.028	614.63
P77541	9	7	71.4698	0.000474459	2.56211	Y	B24	2-methylisocitrate lyase OS=Escherichia coli (strain K12) GN=prpB PE=1 SV=3	23440.8	18487.1	17818	8053.51	7411.26	7854.31	24057.8	20209.5	21260.8	8160.43	7710.23	7854.31
P0A9H1	8	6	72.2648	0.000488663	2.13333	B24	Y	G/U mismatch-specific DNA glycosylase OS=Escherichia coli (strain K12) GN=mug PE=1 SV=1	45435.4	39833	51391.7	97090.7	96818.9	97631.2	46631.4	43544.2	61321.5	98379.8	100724	97631.2
P0AAB6	18	10	130.983	0.000511828	2.10165	Y	B24	UTP--glucose-1-phosphate uridylyltransferase OS=Escherichia coli (strain K12) GN=galF PE=1 SV=1	10650.9	10122.2	8422.08	4663.6	4538.31	4689.65	10931.2	11065.3	10049.4	4725.52	4721.38	4689.65
P0ABD5	35	17	294.351	0.000638571	2.03702	Y	B24	Acetyl-coenzyme A carboxylase carboxyl transferase subunit alpha OS=Escherichia coli (strain K12) GN=accA PE=1 SV=2	64064.3	59095.6	59255.5	34059	28210.9	27280.3	65750.6	64601.4	70704.7	34511.2	29348.9	27280.3
P0AAG3	10	6	58.9923	0.000657984	2.32788	Y	B24	Glutamate/aspartate transport ATP-binding protein GltL OS=Escherichia coli (strain K12) GN=gltL PE=3 SV=1	4896.96	4109.58	3629.76	1830.04	1816.51	1781.7	5025.85	4492.46	4331.09	1854.34	1889.78	1781.7
P76116	20	10	164.471	0.000674656	4.43268	B24	Y	Uncharacterized protein YncE OS=Escherichia coli (strain K12) GN=yncE PE=1 SV=1	1886.61	1613.6	2749.84	9237.67	9448.64	9018.13	1936.26	1763.94	3281.16	9360.32	9829.79	9018.13
P0AF90	5	3	34.0019	0.000714345	2.26152	B24	Y	Regulator of ribonuclease activity B OS=Escherichia coli (strain K12) GN=rraB PE=1 SV=1	1835.63	1537.42	1997.99	3768.5	4038.88	4339.3	1883.95	1680.66	2384.03	3818.54	4201.81	4339.3
P77737	23	12	202.51	0.00072436	7.78808	Y	B24	Oligopeptide transport ATP-binding protein OppF OS=Escherichia coli (strain K12) GN=oppF PE=3 SV=1	78541	68629.9	39343	7393.79	8248.46	8306.38	80608.3	75024	46944.8	7491.96	8581.2	8306.38
P0A734	11	6	92.1103	0.000857976	2.17548	Y	B24	Cell division topological specificity factor OS=Escherichia coli (strain K12) GN=minE PE=1 SV=1	55887.5	50168.4	41674.5	22623	22893.8	22390.2	57358.5	54842.5	49726.8	22923.4	23817.3	22390.2
P08178	15	9	112.984	0.000934274	2.00817	Y	B24	Phosphoribosylformylglycinamidine cyclo-ligase OS=Escherichia coli (strain K12) GN=purM PE=1 SV=3	21562.4	17882.7	18734.8	10467.8	9852.93	8650.77	22130	19548.8	22354.7	10606.8	10250.4	8650.77
P77252	15	8	94.4391	0.00100789	2.52467	B24	Y	Uncharacterized protein YkgE OS=Escherichia coli (strain K12) GN=ykgE PE=3 SV=1	3261.05	3609.22	2522.06	7862.87	7617.93	8231.69	3346.88	3945.48	3009.36	7967.26	7925.23	8231.69
Q46920	14	7	98.4706	0.00104381	2.69973	B24	Y	NADPH-dependent 7-cyano-7-deazaguanine reductase OS=Escherichia coli (strain K12) GN=queF PE=1 SV=1	4014.09	3624.42	5231.31	12473.9	10712.4	11558.7	4119.75	3962.1	6242.09	12639.5	11144.5	11558.7
Q46948	12	6	87.3288	0.00113487	2.24244	Y	B24	Probable protein deglycase OS=Escherichia coli (strain K12) GN=yajL PE=1 SV=2	22239.9	19018.4	16638.6	8865.49	9132.09	7821.08	22825.3	20790.3	19853.4	8983.19	9500.48	7821.08
P0A9R4	5	3	34.5299	0.00113882	3.161	Y	B24	2Fe-2S ferredoxin OS=Escherichia coli (strain K12) GN=fdx PE=1 SV=2	47346.1	37793	29578.3	11913.6	12122.1	12255.8	48592.3	41314.1	35293.4	12071.8	12611.1	12255.8
P37676	7	3	47.7888	0.00126736	5.09235	Y	B24	2,3-diketo-L-gulonate-binding periplasmic protein YiaO OS=Escherichia coli (strain K12) GN=yiaO PE=1 SV=1	2192.45	1941.5	1198.99	398.261	336.846	312.139	2250.16	2122.39	1430.66	403.548	350.434	312.139
P0ABJ1	13	9	97.6836	0.00127673	2.66358	Y	B24	Cytochrome bo(3) ubiquinol oxidase subunit 2 OS=Escherichia coli (strain K12) GN=cyoA PE=1 SV=1	19091.7	17351.9	12838.3	6162.32	6189.56	6150.24	19594.2	18968.6	15318.9	6244.14	6439.24	6150.24
P77398	8	6	66.7158	0.00127695	4.13368	Y	B24	Bifunctional polymyxin resistance protein ArnA OS=Escherichia coli (strain K12) GN=arnA PE=1 SV=1	5626.44	5254.65	3264.25	1144.26	1177.47	1100.24	5774.53	5744.22	3894.96	1159.46	1224.97	1100.24
P0A6F1	13	7	86.9352	0.00154849	2.81913	Y	B24	Carbamoyl-phosphate synthase small chain OS=Escherichia coli (strain K12) GN=carA PE=1 SV=1	24693.7	22194.7	15975.7	7171.36	7386.81	7741	25343.7	24262.5	19062.5	7266.58	7684.79	7741
P32162	5	4	32.3237	0.00165208	2.53225	Y	B24	UPF0381 protein YiiS OS=Escherichia coli (strain K12) GN=yiiS PE=1 SV=1	12100.6	10270.9	8215.59	4415.34	3818.26	3845.45	12419.1	11227.8	9802.99	4473.96	3972.29	3845.45
P32695	12	7	67.6873	0.00188597	2.47128	Y	B24	tRNA-dihydrouridine(20/20a) synthase OS=Escherichia coli (strain K12) GN=dusA PE=1 SV=4	16799.2	17834.2	24415.5	8600.99	7704.88	7588.2	17241.4	19495.8	29133	8715.18	8015.69	7588.2
P0A9G8	5	3	25.8278	0.00204861	2.77058	Y	B24	Transcriptional regulator ModE OS=Escherichia coli (strain K12) GN=modE PE=1 SV=1	4289.88	3352.29	2721.28	1235.65	1361.47	1143.42	4402.8	3664.62	3247.08	1252.05	1416.39	1143.42
P0AE06	14	9	115.917	0.00211634	2.70319	Y	B24	Multidrug efflux pump subunit AcrA OS=Escherichia coli (strain K12) GN=acrA PE=1 SV=1	17466.5	18552.2	12299.5	6239.67	6296.88	5337.96	17926.2	20280.7	14676	6322.51	6550.89	5337.96
P0A812	12	5	85.824	0.00216736	2.31329	B24	Y	Holliday junction ATP-dependent DNA helicase RuvB OS=Escherichia coli (strain K12) GN=ruvB PE=1 SV=1	3461.96	3352.92	2903.45	9114.46	6474.5	6892.37	3553.08	3665.3	3464.45	9235.47	6735.67	6892.37
P60422	14	10	104.987	0.00221411	8.08011	Y	B24	50S ribosomal protein L2 OS=Escherichia coli (strain K12) GN=rplB PE=1 SV=2	19254.6	12342.4	7146.72	1681.14	1521.32	1592.48	19761.4	13492.3	8527.59	1703.46	1582.69	1592.48
P0AFW2	4	4	29.2505	0.00222822	2.27495	Y	B24	Ribosome modulation factor OS=Escherichia coli (strain K12) GN=rmf PE=1 SV=1	8996.45	7582.07	7608.89	4183.18	3538.27	2910.63	9233.25	8288.48	9079.06	4238.72	3681.01	2910.63
P0A903	14	11	117.403	0.00231449	2.0775	Y	B24	Outer membrane protein assembly factor BamC OS=Escherichia coli (strain K12) GN=bamC PE=1 SV=1	15035	13346.2	10553.5	6137.65	6355.78	6247.71	15430.8	14589.7	12592.6	6219.13	6612.17	6247.71
P37678	8	6	49.237	0.00251748	2.4393	Y	B24	3-keto-L-gulonate-6-phosphate decarboxylase SgbH OS=Escherichia coli (strain K12) GN=sgbH PE=1 SV=1	2307.44	2003.65	1499.54	835.493	788.96	757.631	2368.17	2190.32	1789.28	846.585	820.786	757.631
P0ADC1	16	11	115.49	0.00260676	2.3399	Y	B24	LPS-assembly lipoprotein LptE OS=Escherichia coli (strain K12) GN=lptE PE=1 SV=1	49029.3	45738	32843.7	18741.3	18243.8	17551.7	50319.9	49999.3	39189.7	18990.2	18979.7	17551.7
P76503	12	6	90.4721	0.00266993	3.49343	B24	Y	3-ketoacyl-CoA thiolase OS=Escherichia coli (strain K12) GN=fadI PE=1 SV=1	6794.09	6889.93	12223.5	29884.2	31203.4	29418.6	6972.92	7531.86	14585.3	30281	32462.1	29418.6
P33218	7	6	52.2492	0.00287862	2.6764	Y	B24	Inner membrane protein YebE OS=Escherichia coli (strain K12) GN=yebE PE=1 SV=2	10433	7892.73	6661.64	3492.93	3122.9	2720.34	10707.6	8628.08	7948.79	3539.31	3248.88	2720.34
Q46857	13	6	78.802	0.00288498	2.05167	Y	B24	2,5-diketo-D-gluconic acid reductase A OS=Escherichia coli (strain K12) GN=dkgA PE=1 SV=3	9923.41	9690.39	7092.68	4240.98	4382.87	4393.09	10184.6	10593.2	8463.11	4297.29	4559.67	4393.09
P0A722	6	3	46.6635	0.00305602	4.16921	Y	B24	Acyl-[acyl-carrier-protein]--UDP-N-acetylglucosamine O-acyltransferase OS=Escherichia coli (strain K12) GN=lpxA PE=1 SV=1	10854	9604.68	5391.47	2124.21	2018.42	2057.62	11139.6	10499.5	6433.2	2152.41	2099.84	2057.62
P0A9W3	34	24	239.079	0.00332769	2.24663	Y	B24	Energy-dependent translational throttle protein EttA OS=Escherichia coli (strain K12) GN=ettA PE=1 SV=2	132004	123914	87968.1	50326.9	50174.6	52565.6	135478	135459	104965	50995.1	52198.6	52565.6
P0AE01	8	3	54.7054	0.00336229	2.89201	Y	B24	tRNA (cytidine/uridine-2'-O-)-methyltransferase TrmJ OS=Escherichia coli (strain K12) GN=trmJ PE=1 SV=1	1976.56	2451.86	1452.64	774.615	642.935	616.011	2028.59	2680.29	1733.32	784.899	668.87	616.011
P0A6Y1	13	9	103.284	0.00336772	3.9116	Y	B24	Integration host factor subunit beta OS=Escherichia coli (strain K12) GN=ihfB PE=1 SV=1	58039.6	48539.6	28688.1	11663.6	11189.6	11727.9	59567.3	53061.9	34231.1	11818.4	11641	11727.9
P0A8G6	17	11	139.879	0.00355125	3.02816	Y	B24	NAD(P)H dehydrogenase (quinone) OS=Escherichia coli (strain K12) GN=wrbA PE=1 SV=2	32468.5	25554.9	17915.7	8902.69	8071.04	8103.95	33323.1	27935.8	21377.3	9020.89	8396.62	8103.95
P0AFL3	13	7	113.238	0.00407149	3.15207	Y	B24	Peptidyl-prolyl cis-trans isomerase A OS=Escherichia coli (strain K12) GN=ppiA PE=1 SV=1	37018.9	31677.1	19943	8857.77	9361.76	9901.37	37993.3	34628.4	23796.4	8975.37	9739.41	9901.37
P08622	19	14	129.779	0.00407604	2.66884	Y	B24	Chaperone protein DnaJ OS=Escherichia coli (strain K12) GN=dnaJ PE=1 SV=3	51051.4	32628.6	30708.6	14647.6	14430.9	13782.4	52395.1	35668.6	36642	14842.1	15013	13782.4
P0A7K2	15	11	122.399	0.00450579	2.10225	B24	Y	50S ribosomal protein L7/L12 OS=Escherichia coli (strain K12) GN=rplL PE=1 SV=2	4007.98	5181.54	6234.46	10575.2	10387.5	11462.4	4113.48	5664.29	7439.06	10715.6	10806.5	11462.4
P22106	40	21	283.519	0.00469923	2.17136	Y	B24	Asparagine synthetase B [glutamine-hydrolyzing] OS=Escherichia coli (strain K12) GN=asnB PE=1 SV=3	43828.1	38828	28148.4	17289.8	16423.1	17317.1	44981.8	42445.6	33587.2	17519.4	17085.6	17317.1
P0ADW3	13	7	105.29	0.00514147	2.05721	Y	B24	Inner membrane protein YhcB OS=Escherichia coli (strain K12) GN=yhcB PE=1 SV=2	19206.5	15345.8	12516.1	7295.13	8072.86	7511.75	19712	16775.6	14934.4	7391.98	8398.51	7511.75
P64429	3	3	19.1008	0.00551795	2.37576	Y	B24	Uncharacterized protein YpfJ OS=Escherichia coli (strain K12) GN=ypfJ PE=4 SV=1	17861.3	16787.6	11868.9	5377.41	7000.94	7201.84	18331.5	18351.6	14162.2	5448.81	7283.35	7201.84
P0AEG6	21	17	148.579	0.00587494	2.45989	Y	B24	Thiol:disulfide interchange protein DsbC OS=Escherichia coli (strain K12) GN=dsbC PE=1 SV=1	34526.3	20551.5	26482	10651.7	12553.3	9950.82	35435.1	22466.2	31598.8	10793.1	13059.7	9950.82
P75818	3	3	26.3651	0.00653351	3.1356	Y	B24	Uncharacterized lipoprotein YbjP OS=Escherichia coli (strain K12) GN=ybjP PE=1 SV=1	5793.71	3123.13	3363.76	1534.11	1140.71	1241.69	5946.21	3414.11	4013.69	1554.47	1186.73	1241.69
P67603	11	6	73.1971	0.00737339	2.27303	Y	B24	UPF0267 protein YqfB OS=Escherichia coli (strain K12) GN=yqfB PE=1 SV=1	8668.77	7789.56	5189.69	3322.3	3199.07	3002.5	8896.95	8515.31	6192.43	3366.41	3328.12	3002.5
P0A825	41	31	382.796	0.00763856	2.2255	Y	B24	Serine hydroxymethyltransferase OS=Escherichia coli (strain K12) GN=glyA PE=1 SV=1	141556	137578	90817.8	52198	62905.3	51130	145282	150396	108365	52891	65442.9	51130
P76015	17	10	144.037	0.0076989	2.31001	Y	B24	PTS-dependent dihydroxyacetone kinase, dihydroxyacetone-binding subunit DhaK OS=Escherichia coli (strain K12) GN=dhaK PE=1 SV=2	23975.7	22445.3	14348.3	9258.59	8686.14	8362.21	24606.7	24536.5	17120.6	9381.51	9036.53	8362.21
P24203	6	4	37.4662	0.00778366	2.2204	Y	B24	Uncharacterized GTP-binding protein YjiA OS=Escherichia coli (strain K12) GN=yjiA PE=1 SV=3	13100.5	10953.7	7697.52	4814.76	4672.02	4813.24	13445.3	11974.2	9184.82	4878.68	4860.49	4813.24
P06149	14	7	76.9922	0.00830582	2.68274	Y	B24	D-lactate dehydrogenase OS=Escherichia coli (strain K12) GN=dld PE=1 SV=3	7772.07	6419.73	4051.4	2205.53	2176.63	2418.06	7976.64	7017.84	4834.21	2234.81	2264.43	2418.06
P04335	22	6	140.966	0.00869286	2.49694	Y	B24	Esterase FrsA OS=Escherichia coli (strain K12) GN=frsA PE=3 SV=2	2169.12	2016.83	1258.25	643.885	831.455	705.007	2226.21	2204.73	1501.37	652.434	864.995	705.007
P0A910	23	17	197.342	0.00962541	3.99947	Y	B24	Outer membrane protein A OS=Escherichia coli (strain K12) GN=ompA PE=1 SV=1	198376	111267	75847.5	31460.8	30896.5	34027.9	203597	121634	90502.6	31878.5	32142.9	34027.9
Q46811	66	40	454.499	0.00963722	3.62756	Y	B24	Uncharacterized protein YgfK OS=Escherichia coli (strain K12) GN=ygfK PE=3 SV=1	41751.8	40356.1	19061.7	8901.89	10595.1	8392.1	42850.7	44116	22744.7	9020.08	11022.5	8392.1
P60595	11	7	71.9113	0.0101046	2.58663	Y	B24	Imidazole glycerol phosphate synthase subunit HisH OS=Escherichia coli (strain K12) GN=hisH PE=1 SV=1	6235.35	5817.44	3325.59	1995.81	1984.7	1964.81	6399.48	6359.45	3968.15	2022.31	2064.77	1964.81
P77775	3	3	18.8527	0.0103217	2.19759	Y	B24	Epimerase family protein YfcH OS=Escherichia coli (strain K12) GN=yfcH PE=3 SV=1	2727.65	1826.17	1562.59	919.661	912.977	950.594	2799.44	1996.31	1864.51	931.871	949.806	950.594
P0A8D3	7	3	39.6266	0.0116304	2.99785	Y	B24	UPF0178 protein YaiI OS=Escherichia coli (strain K12) GN=yaiI PE=1 SV=1	22126	16228.3	9879.82	5065.27	5306.29	5717.98	22708.4	17740.2	11788.8	5132.53	5520.34	5717.98
P00961	51	29	350.131	0.0135818	3.73948	Y	B24	Glycine--tRNA ligase beta subunit OS=Escherichia coli (strain K12) GN=glyS PE=1 SV=4	113762	98711.4	44226.4	22450.3	23910.4	22285.4	116757	107908	52771.8	22748.3	24874.9	22285.4
P0AGD3	11	11	106.328	0.014492	2.31738	Y	B24	Superoxide dismutase [Fe] OS=Escherichia coli (strain K12) GN=sodB PE=1 SV=2	200998	149512	102620	65140.6	65310.1	65084.4	206288	163442	122448	66005.5	67944.7	65084.4
P0A6G3	10	8	71.7657	0.0145185	2.20184	Y	B24	Nicotinamide-nucleotide amidohydrolase PncC OS=Escherichia coli (strain K12) GN=pncC PE=1 SV=1	16983.9	11171.4	9250.84	6082.55	5558.22	5347.83	17431	12212.2	11038.3	6163.31	5782.44	5347.83
P0A6F9	8	7	68.2774	0.0158099	2.59329	Y	B24	10 kDa chaperonin OS=Escherichia coli (strain K12) GN=groS PE=1 SV=1	144059	119645	68739.5	46123.1	41468.6	40602.2	147851	130792	82021.1	46735.5	43141.4	40602.2
P0A759	13	7	87.3972	0.0158479	2.04176	Y	B24	Glucosamine-6-phosphate deaminase OS=Escherichia coli (strain K12) GN=nagB PE=1 SV=1	22904.1	18534.5	12889.1	9316.36	8339.38	8952.52	23507	20261.3	15379.5	9440.06	8675.79	8952.52
P0ADU2	6	3	41.4919	0.0164545	2.27384	Y	B24	Probable quinol monooxygenase YgiN OS=Escherichia coli (strain K12) GN=ygiN PE=1 SV=1	56165	45439.6	29101.8	19051.2	17861.8	20569.6	57643.3	49673.1	34724.8	19304.1	18582.3	20569.6
P76027	25	15	176.309	0.0172072	2.19611	Y	B24	Oligopeptide transport ATP-binding protein OppD OS=Escherichia coli (strain K12) GN=oppD PE=3 SV=2	9948.22	8738.33	5304.76	3602.38	3669.07	3653	10210.1	9552.46	6329.73	3650.21	3817.07	3653
P16095	9	7	67.6056	0.0193549	2.08205	Y	B24	L-serine dehydratase 1 OS=Escherichia coli (strain K12) GN=sdaA PE=1 SV=3	24969.4	24918.4	14520.3	9569.3	11228.2	10137.4	25626.6	27240.1	17325.8	9696.35	11681.2	10137.4
P0AFX7	4	3	28.3677	0.0193697	2.05102	B24	Y	Anti-sigma-E factor RseA OS=Escherichia coli (strain K12) GN=rseA PE=1 SV=1	1668.9	1687.85	3066.7	4425.22	4329.34	4420.06	1712.83	1845.11	3659.24	4483.97	4503.98	4420.06
P0A6C1	14	7	96.8557	0.01952	2.08455	B24	Y	Endonuclease 4 OS=Escherichia coli (strain K12) GN=nfo PE=1 SV=1	1710.61	1704.96	3121.51	4556.29	4865.09	4205.46	1755.63	1863.8	3724.65	4616.78	5061.35	4205.46
P0ADN2	18	9	128.813	0.0195666	2.13884	Y	B24	UPF0438 protein YifE OS=Escherichia coli (strain K12) GN=yifE PE=1 SV=2	23775.5	22073.6	12948.9	8771.6	9309.47	9409.57	24401.3	24130.1	15450.9	8888.05	9685.01	9409.57
Q46796	10	3	54.752	0.0223363	4.27473	B24	Y	Uncharacterized protein YgeP OS=Escherichia coli (strain K12) GN=ygeP PE=4 SV=1	78.4884	381.557	151.036	873.548	871.209	867.455	80.5543	417.106	180.219	885.146	906.353	867.455
P0AEY3	7	4	41.8488	0.0243216	2.15841	Y	B24	Nucleoside triphosphate pyrophosphohydrolase OS=Escherichia coli (strain K12) GN=mazG PE=1 SV=1	2900.4	2327.27	1443.15	1062.79	996.482	1031.34	2976.75	2544.1	1721.99	1076.9	1036.68	1031.34
P0AAI9	11	7	115.652	0.0253944	10.6676	Y	B24	Malonyl CoA-acyl carrier protein transacylase OS=Escherichia coli (strain K12) GN=fabD PE=1 SV=2	19316.5	12998.7	2714.23	1099.58	1062.25	1121.89	19825	14209.8	3238.66	1114.18	1105.1	1121.89
P52061	6	4	49.0013	0.0268511	2.48461	B24	Y	dITP/XTP pyrophosphatase OS=Escherichia coli (strain K12) GN=rdgB PE=1 SV=1	3615.44	1586.96	1440.82	5716.62	5506.33	5282.83	3710.61	1734.81	1719.21	5792.51	5728.45	5282.83
P30178	9	6	63.4688	0.0297896	3.86809	B24	Y	Uncharacterized oxidoreductase YbiC OS=Escherichia coli (strain K12) GN=ybiC PE=1 SV=2	3159.57	674.889	834.382	6413.15	6021.44	5624.91	3242.74	737.767	995.6	6498.29	6264.34	5624.91
P30864	3	3	21.4094	0.0300304	10.9692	Y	B24	Uncharacterized HTH-type transcriptional regulator YafC OS=Escherichia coli (strain K12) GN=yafC PE=3 SV=1	19022.3	10579.7	2314.27	886.67	1123.16	899.785	19523	11565.4	2761.43	898.442	1168.47	899.785
P0ABK9	25	12	157.693	0.0313261	3.12758	Y	B24	Cytochrome c-552 OS=Escherichia coli (strain K12) GN=nrfA PE=1 SV=1	11374.9	7470.94	3795.76	2258.62	2544.49	2436.23	11674.3	8166.99	4529.17	2288.61	2647.14	2436.23
P0A927	7	4	42.3842	0.0327246	9.52445	Y	B24	Nucleoside-specific channel-forming protein tsx OS=Escherichia coli (strain K12) GN=tsx PE=1 SV=1	13616.8	2448.68	2253.51	706.718	587.464	629.179	13975.2	2676.82	2688.92	716.101	611.162	629.179
Q46808	11	9	84.0358	0.036718	2.42471	Y	B24	Uncharacterized protein YqeB OS=Escherichia coli (strain K12) GN=yqeB PE=4 SV=1	10770.4	6107.68	4373.36	3009.12	2985.6	2769.84	11053.9	6676.72	5218.37	3049.07	3106.03	2769.84
P0ACF0	8	4	75.7031	0.0367797	3.15584	Y	B24	DNA-binding protein HU-alpha OS=Escherichia coli (strain K12) GN=hupA PE=1 SV=1	169121	104636	52912.4	33657	33528.4	36327	173572	114385	63136	34103.8	34881	36327
P0ACP1	13	8	85.4217	0.0382329	3.4374	Y	B24	Catabolite repressor/activator OS=Escherichia coli (strain K12) GN=cra PE=1 SV=1	26550.5	23604.2	8368.51	5418.38	5921.77	5685.27	27249.4	25803.3	9985.45	5490.32	6160.65	5685.27
P0A915	4	3	46.1903	0.0448788	4.05285	B24	Y	Outer membrane protein W OS=Escherichia coli (strain K12) GN=ompW PE=1 SV=1	2327.49	1149.9	327.375	5864.78	5228.46	4326.9	2388.75	1257.03	390.63	5942.64	5439.37	4326.9
P0ABU2	20	12	151.937	0.0457907	3.61101	Y	B24	Ribosome-binding ATPase YchF OS=Escherichia coli (strain K12) GN=ychF PE=1 SV=2	68575.2	27783.7	18105.9	10198.9	11046.2	10453.8	70380.2	30372.2	21604.3	10334.3	11491.8	10453.8
P0AFK9	25	14	217.803	0.0485186	2.46419	Y	B24	Spermidine/putrescine-binding periplasmic protein OS=Escherichia coli (strain K12) GN=potD PE=1 SV=1	56280.4	44054.3	21322.7	15564.4	17857.4	15948.3	57761.8	48158.7	25442.6	15771.1	18577.8	15948.3
