# Supplementary material for: Inhibitory Mechanisms of Vine Tea Extract and Dihydromyricetin Against Escherichia coli: A Multidimensional Analysis from Cell Membrane to Protein Synthesis
Source: Foods. 2025 Jun 6;14(12):2011. doi: 10.3390/foods14122011 (PMC12192344; doi:10.3390/foods14122011)
Supplement: Supplementary file 1 [file foods-14-02011-s001.zip › supplementary files/S2.xlsx]

## Sheet: Sheet1
									Normalized abundance						Raw abundance
									Y			A24			Y			A24
Accession	Peptide count	Unique peptides	Confidence score	Anova (p)	Max fold change	Highest mean condition	Lowest mean condition	Description	1	2	3	1	2	3	1	2	3	1	2	3
P0ACF4	7	7	67.6953	9.04e-06	4.1561	Y	A24	DNA-binding protein HU-beta OS=Escherichia coli (strain K12) GN=hupB PE=1 SV=1	22539.9	24885.5	23642.4	6147.12	5608.98	5343.57	6147.12	5608.98	5343.57	6147.12	5608.98	5343.57
P77243	23	11	186.395	0.000137654	3.07166	Y	A24	2-methylcitrate dehydratase OS=Escherichia coli (strain K12) GN=prpD PE=1 SV=3	10492.2	9863.51	9373.1	3278.37	3589.95	2810.1	10768.4	10782.5	11184.2	4076.2	4589.2	3572.94
P65556	9	3	63.7499	2.2e-06	14.0575	Y	A24	Uncharacterized Nudix hydrolase YfcD OS=Escherichia coli (strain K12) GN=yfcD PE=1 SV=1	45759.5	41055.9	37258.7	2974.31	2794.12	3057.75	46964	44881	44457.7	3698.15	3571.85	3887.82
P04825	42	23	283.795	5.44e-06	3.86369	Y	A24	Aminopeptidase N OS=Escherichia coli (strain K12) GN=pepN PE=1 SV=2	66970.8	65267.7	60200.3	17209	15749.7	16848.2	68733.5	71348.6	71832.1	21397	20133.6	21421.9
P36673	4	3	21.503	0.00053723	2.51072	Y	A24	HTH-type transcriptional regulator TreR OS=Escherichia coli (strain K12) GN=treR PE=1 SV=2	791.925	842.308	727.633	285.014	289.512	366.185	812.77	920.785	868.224	354.376	370.097	465.592
P00452	37	17	232.647	6.59e-06	4.60531	Y	A24	Ribonucleoside-diphosphate reductase 1 subunit alpha OS=Escherichia coli (strain K12) GN=nrdA PE=1 SV=2	63553.2	58321.1	53813.4	13016.5	12540.7	12591.7	65226	63754.8	64211.1	16184.3	16031.3	16009.9
P0A9M2	14	4	117.576	0.0048731	2.15735	Y	A24	Hypoxanthine phosphoribosyltransferase OS=Escherichia coli (strain K12) GN=hpt PE=1 SV=1	13734.6	10973.3	9659.91	4555.79	5185.71	6189.04	14096.1	11995.7	11526.4	5664.49	6629.13	7869.15
P32662	7	3	56.2125	0.000254574	2.45159	Y	A24	Phosphoglycolate phosphatase OS=Escherichia coli (strain K12) GN=gph PE=1 SV=1	17962	18211.1	16655.5	7833.29	7455.81	6259.59	18434.7	19907.8	19873.6	9739.62	9531.1	7958.84
P0ADA3	3	3	18.9262	0.000368641	2.14139	Y	A24	Murein hydrolase activator NlpD OS=Escherichia coli (strain K12) GN=nlpD PE=1 SV=1	4155.61	4290.36	3554.18	2002.75	1799.39	1801.78	4264.99	4690.08	4240.91	2490.14	2300.24	2290.89
P77690	17	9	145.789	0.000202361	2.79769	Y	A24	UDP-4-amino-4-deoxy-L-arabinose--oxoglutarate aminotransferase OS=Escherichia coli (strain K12) GN=arnB PE=1 SV=2	29367.1	27316.3	26046.2	8504.1	10478.2	10588.4	30140.1	29861.4	31078.8	10573.7	13394.8	13462.8
P18775	48	37	349.608	3.05e-05	5.21436	Y	A24	Dimethyl sulfoxide reductase DmsA OS=Escherichia coli (strain K12) GN=dmsA PE=1 SV=2	27959.9	24732.2	21424.1	4821.76	4798.22	4593.87	28695.8	27036.5	25563.6	5995.19	6133.79	5840.94
P32669	4	4	20.3028	0.000503549	2.32866	Y	A24	Fructose-6-phosphate aldolase 2 OS=Escherichia coli (strain K12) GN=fsaB PE=1 SV=1	9735.64	10277	8363.31	4455.7	3693.68	4036.13	9991.9	11234.5	9979.25	5540.05	4721.81	5131.79
P15078	4	3	27.1625	0.000796745	4.10985	Y	A24	Carbon starvation protein A OS=Escherichia coli (strain K12) GN=cstA PE=1 SV=3	23014.7	24124.4	15959.5	4340.57	5344.87	5667.57	23620.5	26372	19043.1	5396.89	6832.59	7206.11
P26602	9	4	51.081	0.00591086	2.52729	A24	Y	Chorismate pyruvate-lyase OS=Escherichia coli (strain K12) GN=ubiC PE=1 SV=2	8105.14	6698.33	9698.04	26253.6	18996.5	16672.3	8318.48	7322.41	11571.9	32642.8	24284.2	21198.2
P21515	6	3	38.272	1.87e-05	3.19683	A24	Y	Acyl carrier protein phosphodiesterase OS=Escherichia coli (strain K12) GN=acpH PE=1 SV=2	3134.56	2925.28	2737.87	9292.61	8938.01	9894.16	3217.07	3197.82	3266.87	11554.1	11425.9	12580.1
P04391	15	5	99.2129	0.000207812	2.42419	Y	A24	Ornithine carbamoyltransferase chain I OS=Escherichia coli (strain K12) GN=argI PE=1 SV=3	39401.8	34728.4	31240.9	14855.1	14347	14264.4	40438.9	37964	37277.2	18470.2	18340.5	18136.7
P0ADR8	30	20	197.008	9.26e-05	2.2191	Y	A24	LOG family protein YgdH OS=Escherichia coli (strain K12) GN=ygdH PE=1 SV=1	47237.7	40935.4	41375.7	20176.5	19362	18840.5	48481.1	44749.3	49370.3	25086.8	24751.3	23955.1
P60293	9	4	61.4128	0.031429	2.37336	A24	Y	Chromosome partition protein MukF OS=Escherichia coli (strain K12) GN=mukF PE=1 SV=1	1846.41	1649.92	3408.25	7283.28	4492.27	4611.5	1895.01	1803.64	4066.79	9055.76	5742.67	5863.36
P0A6C8	7	5	46.5007	0.000755829	4.51938	Y	A24	Acetylglutamate kinase OS=Escherichia coli (strain K12) GN=argB PE=1 SV=1	2705.85	2591.86	1886.59	416.49	560.445	612.73	2777.08	2833.34	2251.11	517.848	716.442	779.065
P77541	9	7	71.4698	0.000376434	2.63664	Y	A24	2-methylisocitrate lyase OS=Escherichia coli (strain K12) GN=prpB PE=1 SV=3	23440.8	18487.1	17818	7611.06	7672.51	7376.32	24057.8	20209.5	21260.8	9463.31	9808.12	9378.73
P61320	14	7	81.1354	8.26e-05	2.28113	Y	A24	Outer-membrane lipoprotein LolB OS=Escherichia coli (strain K12) GN=lolB PE=1 SV=1	5413.18	5225.42	4702.94	2139.46	2232.11	2353.84	5555.67	5712.27	5611.63	2660.12	2853.41	2992.83
P0A7U7	4	4	27.5087	0.000488713	2.37294	Y	A24	30S ribosomal protein S20 OS=Escherichia coli (strain K12) GN=rpsT PE=1 SV=2	5805.92	5690.18	5315.86	2552.95	2002.19	2529.71	5958.75	6220.32	6342.98	3174.25	2559.5	3216.44
P0AAG3	10	6	58.9923	0.000780686	2.28281	Y	A24	Glutamate/aspartate transport ATP-binding protein GltL OS=Escherichia coli (strain K12) GN=gltL PE=3 SV=1	4896.96	4109.58	3629.76	1899.15	1860.18	1776.07	5025.85	4492.46	4331.09	2361.33	2377.95	2258.21
P76116	20	10	164.471	0.000364416	5.93151	A24	Y	Uncharacterized protein YncE OS=Escherichia coli (strain K12) GN=yncE PE=1 SV=1	1886.61	1613.6	2749.84	12423.2	13007.2	11641.9	1936.26	1763.94	3281.16	15446.5	16627.7	14802.3
P77737	23	12	202.51	0.0243861	2.21979	Y	A24	Oligopeptide transport ATP-binding protein OppF OS=Escherichia coli (strain K12) GN=oppF PE=3 SV=1	78541	68629.9	39343	25990.3	29487.8	28545.1	80608.3	75024	46944.8	32315.4	37695.6	36294
P75914	5	3	45.8882	0.00566492	2.02019	Y	A24	Probable phosphatase YcdX OS=Escherichia coli (strain K12) GN=ycdX PE=1 SV=1	5122.46	5346.95	4251.39	2113.79	2992.7	2180.35	5257.29	5845.11	5072.83	2628.21	3825.7	2772.24
P0AD49	12	6	103.675	0.000169076	2.15808	Y	A24	Ribosome-associated inhibitor A OS=Escherichia coli (strain K12) GN=raiA PE=1 SV=2	25072.6	24105.9	21415.7	10251.3	11146.5	11313.8	25732.6	26351.9	25553.5	12746	14249.1	14385.1
Q46948	12	6	87.3288	0.000537935	2.37703	Y	A24	Probable protein deglycase OS=Escherichia coli (strain K12) GN=yajL PE=1 SV=2	22239.9	19018.4	16638.6	8157.96	7913.01	8285.89	22825.3	20790.3	19853.4	10143.3	10115.6	10535.2
P0A9R4	5	3	34.5299	0.00159579	3.09966	Y	A24	2Fe-2S ferredoxin OS=Escherichia coli (strain K12) GN=fdx PE=1 SV=2	47346.1	37793	29578.3	11119.8	12455.3	13434.5	48592.3	41314.1	35293.4	13826	15922.2	17081.5
P37676	7	3	47.7888	0.022081	2.06589	Y	A24	2,3-diketo-L-gulonate-binding periplasmic protein YiaO OS=Escherichia coli (strain K12) GN=yiaO PE=1 SV=1	2192.45	1941.5	1198.99	792.573	841.283	947.573	2250.16	2122.39	1430.66	985.455	1075.45	1204.81
P77398	8	6	66.7158	0.000964108	4.81237	Y	A24	Bifunctional polymyxin resistance protein ArnA OS=Escherichia coli (strain K12) GN=arnA PE=1 SV=1	5626.44	5254.65	3264.25	906.666	963.806	1068.89	5774.53	5744.22	3894.96	1127.31	1232.08	1359.06
P0A6F1	13	7	86.9352	0.00183597	2.91766	Y	A24	Carbamoyl-phosphate synthase small chain OS=Escherichia coli (strain K12) GN=carA PE=1 SV=1	24693.7	22194.7	15975.7	6956.33	8030.18	6559.61	25343.7	24262.5	19062.5	8649.24	10265.3	8340.31
P0AE06	14	9	115.917	0.00342706	2.32153	Y	A24	Multidrug efflux pump subunit AcrA OS=Escherichia coli (strain K12) GN=acrA PE=1 SV=1	17466.5	18552.2	12299.5	7440.88	6797.76	6574.52	17926.2	20280.7	14676	9251.71	8689.89	8359.26
P60422	14	10	104.987	0.00510319	5.36006	Y	A24	50S ribosomal protein L2 OS=Escherichia coli (strain K12) GN=rplB PE=1 SV=2	19254.6	12342.4	7146.72	2402.07	2508	2318.14	19761.4	13492.3	8527.59	2986.64	3206.09	2947.44
P76503	12	6	90.4721	0.0066178	2.63176	A24	Y	3-ketoacyl-CoA thiolase OS=Escherichia coli (strain K12) GN=fadI PE=1 SV=1	6794.09	6889.93	12223.5	23082.6	21861.7	23238.1	6972.92	7531.86	14585.3	28700	27946.8	29546.4
P0A722	6	3	46.6635	0.00744125	3.33496	Y	A24	Acyl-[acyl-carrier-protein]--UDP-N-acetylglucosamine O-acyltransferase OS=Escherichia coli (strain K12) GN=lpxA PE=1 SV=1	10854	9604.68	5391.47	2237.51	2482.51	3031.23	11139.6	10499.5	6433.2	2782.03	3173.51	3854.1
P0A7V8	23	13	188.694	0.00127815	2.03758	Y	A24	30S ribosomal protein S4 OS=Escherichia coli (strain K12) GN=rpsD PE=1 SV=2	24460.1	23206	18491.6	11100.3	10860.8	10507.6	25103.9	25368	22064.5	13801.7	13883.9	13360.1
P0A6Y1	13	9	103.284	0.0179107	2.39056	Y	A24	Integration host factor subunit beta OS=Escherichia coli (strain K12) GN=ihfB PE=1 SV=1	58039.6	48539.6	28688.1	18606.7	20123.3	17854	59567.3	53061.9	34231.1	23134.8	25724.6	22700.7
P0A8G6	17	11	139.879	0.00764049	2.43933	Y	A24	NAD(P)H dehydrogenase (quinone) OS=Escherichia coli (strain K12) GN=wrbA PE=1 SV=2	32468.5	25554.9	17915.7	10178.9	10732.7	10219.5	33323.1	27935.8	21377.3	12656.1	13720.1	12993.7
P22106	40	21	283.519	0.0017729	2.74932	Y	A24	Asparagine synthetase B [glutamine-hydrolyzing] OS=Escherichia coli (strain K12) GN=asnB PE=1 SV=3	43828.1	38828	28148.4	13702.4	12789.2	13810.9	44981.8	42445.6	33587.2	17037.1	16349	17560.1
P23857	9	6	80.2401	0.00205029	2.14632	Y	A24	Thiosulfate sulfurtransferase PspE OS=Escherichia coli (strain K12) GN=pspE PE=1 SV=1	3770.9	3568.98	3988.94	2026.59	1428.15	1823.52	3870.16	3901.49	4759.68	2519.79	1825.67	2318.54
P0A7V3	9	6	88.2855	0.00034704	2.45463	Y	A24	30S ribosomal protein S3 OS=Escherichia coli (strain K12) GN=rpsC PE=1 SV=2	36548	31351	28201.6	13667.2	12672.2	12811.2	37510	34271.9	33650.6	16993.3	16199.5	16289
P0ADW3	13	7	105.29	0.0027101	2.30364	Y	A24	Inner membrane protein YhcB OS=Escherichia coli (strain K12) GN=yhcB PE=1 SV=2	19206.5	15345.8	12516.1	6833.1	6717	6882.08	19712	16775.6	14934.4	8496.02	8586.65	8750.32
P0AEG6	21	17	148.579	0.00543348	2.44455	Y	A24	Thiol:disulfide interchange protein DsbC OS=Escherichia coli (strain K12) GN=dsbC PE=1 SV=1	34526.3	20551.5	26482	12237.6	10081.7	11044.6	35435.1	22466.2	31598.8	15215.8	12887.9	14042.8
P69776	10	7	72.1567	0.000106947	2.22304	Y	A24	Major outer membrane lipoprotein Lpp OS=Escherichia coli (strain K12) GN=lpp PE=1 SV=1	112940	97464.3	98482	45822.9	44873.3	48251.8	115913	106545	117510	56974.5	57363.6	61350.4
P75818	3	3	26.3651	0.00983905	2.6167	Y	A24	Uncharacterized lipoprotein YbjP OS=Escherichia coli (strain K12) GN=ybjP PE=1 SV=1	5793.71	3123.13	3363.76	1569.27	1681.28	1442.6	5946.21	3414.11	4013.69	1951.18	2149.25	1834.22
P06149	14	7	76.9922	0.0128826	2.47377	Y	A24	D-lactate dehydrogenase OS=Escherichia coli (strain K12) GN=dld PE=1 SV=3	7772.07	6419.73	4051.4	2181.32	2748.4	2444.92	7976.64	7017.84	4834.21	2712.17	3513.4	3108.63
P0A910	23	17	197.342	0.0103033	3.88027	Y	A24	Outer membrane protein A OS=Escherichia coli (strain K12) GN=ompA PE=1 SV=1	198376	111267	75847.5	33902.7	33157.1	32286.4	203597	121634	90502.6	42153.3	42386.2	41051
Q46811	66	40	454.499	0.0405021	2.27901	Y	A24	Uncharacterized protein YgfK OS=Escherichia coli (strain K12) GN=ygfK PE=3 SV=1	41751.8	40356.1	19061.7	14719.2	14559.2	15113.3	42850.7	44116	22744.7	18301.3	18611.7	19216.1
P60595	11	7	71.9113	0.0282324	2.0264	Y	A24	Imidazole glycerol phosphate synthase subunit HisH OS=Escherichia coli (strain K12) GN=hisH PE=1 SV=1	6235.35	5817.44	3325.59	2516.66	2565.39	2506.95	6399.48	6359.45	3968.15	3129.12	3279.45	3187.5
P0A8D3	7	3	39.6266	0.0036127	4.47398	Y	A24	UPF0178 protein YaiI OS=Escherichia coli (strain K12) GN=yaiI PE=1 SV=1	22126	16228.3	9879.82	3430.59	3584.02	3766.42	22708.4	17740.2	11788.8	4265.46	4581.62	4788.87
Q46829	26	17	151.658	0.00328828	2.41158	Y	A24	6-phospho-beta-glucosidase BglA OS=Escherichia coli (strain K12) GN=bglA PE=1 SV=2	44864.5	37348.1	28453.8	14369.7	16395.2	15124.6	46045.4	40827.8	33951.6	17866.7	20958.8	19230.4
P0AGD3	11	11	106.328	0.0164625	2.2715	Y	A24	Superoxide dismutase [Fe] OS=Escherichia coli (strain K12) GN=sodB PE=1 SV=2	200998	149512	102620	63978.3	70973.2	64533.1	206288	163442	122448	79548.2	90728.4	82051.5
P0ADU2	6	3	41.4919	0.0205571	2.27683	Y	A24	Probable quinol monooxygenase YgiN OS=Escherichia coli (strain K12) GN=ygiN PE=1 SV=1	56165	45439.6	29101.8	16743.5	22651.8	18011.8	57643.3	49673.1	34724.8	20818.2	28956.9	22901.4
P00448	12	8	94.3047	0.000570618	2.63861	A24	Y	Superoxide dismutase [Mn] OS=Escherichia coli (strain K12) GN=sodA PE=1 SV=2	21237.4	19547.6	15569.2	48694.9	47334.8	52667.1	21796.5	21368.8	18577.4	60545.4	60510.3	66964.4
P0AE91	5	3	36.0247	0.00663377	2.10473	A24	Y	Protein CreA OS=Escherichia coli (strain K12) GN=creA PE=3 SV=1	2631.14	4376.36	3338.47	7357.47	7015.82	7402.21	2700.39	4784.1	3983.52	9148	8968.65	9411.65
P09126	9	7	67.7198	6.1e-07	8.5715	A24	Y	Uroporphyrinogen-III synthase OS=Escherichia coli (strain K12) GN=hemD PE=3 SV=1	2256.93	2127.31	2059.04	19290	18396.1	17542.5	2316.33	2325.51	2456.89	23984.5	23516.6	22304.6
P0ADN2	18	9	128.813	0.0156168	2.40171	Y	A24	UPF0438 protein YifE OS=Escherichia coli (strain K12) GN=yifE PE=1 SV=2	23775.5	22073.6	12948.9	6814.88	9013.39	8653.4	24401.3	24130.1	15450.9	8473.36	11522.2	11002.5
Q46796	10	3	54.752	0.016635	5.04345	A24	Y	Uncharacterized protein YgeP OS=Escherichia coli (strain K12) GN=ygeP PE=4 SV=1	78.4884	381.557	151.036	1044.36	950.051	1087.55	80.5543	417.106	180.219	1298.52	1214.49	1382.78
P0AEY3	7	4	41.8488	0.023838	2.1695	Y	A24	Nucleoside triphosphate pyrophosphohydrolase OS=Escherichia coli (strain K12) GN=mazG PE=1 SV=1	2900.4	2327.27	1443.15	1023.49	989.588	1061.74	2976.75	2544.1	1721.99	1272.57	1265.04	1349.97
P0AG90	19	9	125.095	2.05e-05	2.22442	Y	A24	Protein translocase subunit SecD OS=Escherichia coli (strain K12) GN=secD PE=1 SV=1	8807.08	8332.28	7897.45	3839.84	3757.39	3658.2	9038.9	9108.58	9423.38	4774.32	4803.24	4651.27
P21513	26	13	165.406	0.00215963	2.23902	Y	A24	Ribonuclease E OS=Escherichia coli (strain K12) GN=rne PE=1 SV=6	4747.73	3923.1	3298.43	1727.9	1933.29	1684.55	4872.7	4288.61	3935.74	2148.41	2471.42	2141.85
P30864	3	3	21.4094	0.032002	10.4876	Y	A24	Uncharacterized HTH-type transcriptional regulator YafC OS=Escherichia coli (strain K12) GN=yafC PE=3 SV=1	19022.3	10579.7	2314.27	888.664	1099.28	1055.31	19523	11565.4	2761.43	1104.93	1405.26	1341.79
P0A7A7	9	5	56.0284	0.00479063	2.25217	Y	A24	Glycerol-3-phosphate acyltransferase OS=Escherichia coli (strain K12) GN=plsB PE=1 SV=2	1796.88	1484.17	1152.6	591.38	654.303	722.928	1844.17	1622.45	1375.31	735.3	836.425	919.177
P31660	18	12	144.83	0.00285414	2.99732	Y	A24	2-methylcitrate synthase OS=Escherichia coli (strain K12) GN=prpC PE=1 SV=2	31665.7	28848.3	18588.5	8913.38	8696.67	8781.01	32499.2	31536	22180.1	11082.6	11117.4	11164.7
Q46808	11	9	84.0358	0.013029	3.41584	Y	A24	Uncharacterized protein YqeB OS=Escherichia coli (strain K12) GN=yqeB PE=4 SV=1	10770.4	6107.68	4373.36	2369.36	1998.97	1853.11	11053.9	6676.72	5218.37	2945.97	2555.37	2356.16
P0A7E5	24	13	180.264	0.00109725	2.87402	A24	Y	CTP synthase OS=Escherichia coli (strain K12) GN=pyrG PE=1 SV=2	43122.3	35744.7	55364.5	129323	131309	125153	44257.3	39075	66062	160795	167858	159128
P00944	7	5	48.5398	6.35e-06	4.42579	A24	Y	Xylose isomerase OS=Escherichia coli (strain K12) GN=xylA PE=3 SV=1	2112.82	1808.6	1883.38	8744.9	8520.4	8425.54	2168.43	1977.11	2247.28	10873.1	10892	10712.8
P0AFK9	25	14	217.803	0.0309407	2.80649	Y	A24	Spermidine/putrescine-binding periplasmic protein OS=Escherichia coli (strain K12) GN=potD PE=1 SV=1	56280.4	44054.3	21322.7	14989.1	14625.9	13733.5	57761.8	48158.7	25442.6	18636.9	18697	17461.6
P0ADI4	18	10	124.9	0.000105337	4.26593	A24	Y	Enterobactin synthase component B OS=Escherichia coli (strain K12) GN=entB PE=1 SV=1	7771.14	6956.19	5694.91	27686.1	28974.2	30459.5	7975.69	7604.29	6795.27	34423.9	37039.1	38728.2
P0A940	50	34	415.779	0.0247436	2.20352	Y	A24	Outer membrane protein assembly factor BamA OS=Escherichia coli (strain K12) GN=bamA PE=1 SV=1	56378.5	55708.6	29761.4	22978.5	20941	20454.2	57862.5	60898.9	35511.9	28570.6	26769.9	26006.7
P07118	18	11	103.176	0.00563665	2.14962	Y	A24	Valine--tRNA ligase OS=Escherichia coli (strain K12) GN=valS PE=1 SV=2	5965.55	5107.24	3752.2	2198.93	2329.27	2368.36	6122.57	5583.08	4477.19	2734.07	2977.62	3011.28
P0AC02	21	15	150.573	0.0320345	3.47885	Y	A24	Outer membrane protein assembly factor BamD OS=Escherichia coli (strain K12) GN=bamD PE=1 SV=1	31880.7	16520.3	9684.25	4839.88	5887.03	5969.8	32719.9	18059.4	11555.4	6017.72	7525.66	7590.39
P0AEI1	13	7	84.707	0.0120928	2.00107	Y	A24	tRNA-2-methylthio-N(6)-dimethylallyladenosine synthase OS=Escherichia coli (strain K12) GN=miaB PE=1 SV=1	15365.7	10860	9251.01	6352.86	5730.03	5645.96	15770.2	11871.8	11038.5	7898.9	7324.96	7178.63
P0A7S9	11	9	86.8199	0.00673745	2.26027	Y	A24	30S ribosomal protein S13 OS=Escherichia coli (strain K12) GN=rpsM PE=1 SV=2	15722.2	14877.2	9821	6174.46	6246.93	5461.63	16136.1	16263.3	11718.6	7677.09	7985.74	6944.26
P0AEJ2	6	4	30.3749	0.000397819	2.53416	Y	A24	Isochorismate synthase EntC OS=Escherichia coli (strain K12) GN=entC PE=1 SV=1	7345.6	9411.27	7939.94	3150.37	3068.1	3527.09	7538.95	10288.1	9474.08	3917.05	3922.09	4484.58
P21507	4	3	22.4277	0.019146	2.00361	Y	A24	ATP-dependent RNA helicase SrmB OS=Escherichia coli (strain K12) GN=srmB PE=1 SV=1	1916.93	1618.1	1077.96	820.209	707.438	774.693	1967.38	1768.86	1286.25	1019.82	904.35	984.995
P0ACA7	16	12	122.412	0.0250077	2.01129	A24	Y	Glutathione S-transferase GstB OS=Escherichia coli (strain K12) GN=gstB PE=1 SV=1	7333.7	12440.6	14463.6	21114.1	23115	24633.3	7526.74	13599.6	17258.2	26252.5	29548.9	31320.4
P33590	15	9	99.3465	6.24e-05	2.87912	A24	Y	Nickel-binding periplasmic protein OS=Escherichia coli (strain K12) GN=nikA PE=1 SV=1	6807.8	7465.3	7831.38	22702.7	21431.4	19507.4	6986.99	8160.83	9344.54	28227.6	27396.7	24803
P61175	9	4	70.8676	0.0005172	2.34475	Y	A24	50S ribosomal protein L22 OS=Escherichia coli (strain K12) GN=rplV PE=1 SV=1	24373.8	23126.1	18644.1	9591.18	9218.09	9400.14	25015.4	25280.8	22246.4	11925.3	11783.9	11951.9
P0AES4	18	11	102.307	0.0047571	2.06238	A24	Y	DNA gyrase subunit A OS=Escherichia coli (strain K12) GN=gyrA PE=1 SV=1	4848.21	4158.92	6381.38	10009.3	11292.7	10434.9	4975.82	4546.4	7614.37	12445.2	14436	13267.6
